# Supplementary material for: 13C Metabolic Flux Analysis of Enhanced Lipid Accumulation Modulated by Ethanolamine in Crypthecodinium cohnii
Source: Front Microbiol. 2018 May 15;9:956. doi: 10.3389/fmicb.2018.00956 (PMC5963191; doi:10.3389/fmicb.2018.00956)
Supplement: Supplementary file 1 [file Table_1.XLSX]

## Sheet: Suppl. Table S1
Suppl. Table S1. The central metabolic network in C. cohnii with the stoichiometric reactionsa
RxnID	rxnEq	rxnCTrans
R1	Glucose_EX = Glucose	abcdef = abcdef
R2	GLUT_EX = mAKGb	abcde = abcde
R3	Glucose = G6P	abcdef = abcdef
R4	G6P = F6P	abcdef = abcdef
R5	F6P = DHAP + GAP	abcdef = cba + def
R6	DHAP = GAP	abc = cba
R7	GAP = PEP	abc = abc
R8	PEP = PYR	abc = abc
R9	PYR = mPYR	abc = abc
R10	mPYR = mACA + CO2	abc = bc + a
R11	G6P = P6G	abcdef = abcdef
R12	P6G = RU5P + CO2	abcdef = bcdef + a
R13	RU5P = R5P	abcde = abcde
R14	RU5P = X5P	abcde = abcde
R15	X5P + R5P = S7P + GAP	abcde + fghij = fgabcde + hij
R16	S7P + GAP = F6P + E4P	abcdefg + hij = abchij + defg
R17	E4P + X5P = F6P + GAP	abcd + efghi = efabcd + ghi
R18	GAP = Serine	abc = abc
R19	mACA + mOAA = mCitrate	ab + cdef = fedbac
R20	mCitrate = mIsocitrate	abcdef = abcdef
R21	mIsocitrate = mAKG + CO2	abcdef = abcde + f
R22	mMAL = mPYR + CO2	abcd = abc + d
R23	mAKG = mSuccinylCoA + CO2	abcde = bcde + a
R24	mSuccinylCoA = 0.5 mSUCC + 0.5 mSUCC	abcd = 0.5 abcd + 0.5 dcba
R25	mSUCC = 0.5 mMAL + 0.5 mMAL	abcd = 0.5 abcd + 0.5 dcba
R26	mMAL = 0.5 mSUCC + 0.5 mSUCC	abcd = 0.5 abcd + 0.5 dcba
R27	mPYR + CO2 = mOAA	abc + d = abcd
R28	mMAL = mOAA	abcd = abcd
R29	mOAA = PEP + CO2	abcd = abc + d
R30	CO2_EX = CO2	a = a
R31	mCitrate = Citrate	abcdef = abcdef
R32	Citrate = OAA + ACA	abcdef = abcd + ef
R33	OAA = MAL	abcd = abcd
R34	MAL = PYR + CO2	abcd = abc + d
R35	mMAL = PYR + CO2	abcd = abc + d
R36	Serine = Serine_B
R37	PEP = PEP_B
R38	mOAA = mOAA_B
R39	ACA = ACA_B
R40	PYR = PYR_B
R41	mAKG = mAKG_B
R42	R5P = R5P_B
R43	G6P = G6P_B
R44	E4P = E4P_B
R45	GAP = GAP_B
R46	mAKG = GLUT	abcde = abcde
R47	GLUT = PRO	abcde = abcde
R48	PYR = ALA	abc = abc
R49	mOAA = ASP	abcd = abcd
R50	mOAA + mPYR = ILE + C1	abcd + efg = abfcdg + e
R51	PYR + PYR = VAL + C1	abc + def = abefc + d
R52	PYR + PYR = LEU_1 + C2	abc + def = befa + cd
R53	LEU_1 + mACA = LEU	abcd + ef = efabcd
R54	PEP + PEP = phe_1 + C1	abc + def = abcef + d
R55	phe_1 + E4P = phe	abcde + fghi = abcdefghi
R56	Serine = Glycine + C1	abc = ab + c
a : rxnID: reaction ID or name; rxnEQ: reaction equation; rxnCTrans: carbon atom transition equation._EX: Extracellular m: mitochondria; c: cytoplasm. B: Reaction that is to be excluded from isotopomer balance, typically reactions that drain biomass precursors. b: A mixture of 20% [U-13C] glucose and 80% unlabeled glucose was used as the substrate, all metabolites were expected to have fractional…
