# Supplementary material for: 13C Metabolic Flux Analysis of Enhanced Lipid Accumulation Modulated by Ethanolamine in Crypthecodinium cohnii
Source: Front Microbiol. 2018 May 15;9:956. doi: 10.3389/fmicb.2018.00956 (PMC5963191; doi:10.3389/fmicb.2018.00956)
Supplement: Supplementary file 2 [file Table_2.XLSX]

## Sheet: Suppl. Table S2
Suppl. Table S2. 13C fractional labeling (FL) of 11 proteinogenic amino acids from C. cohnii with and without 1 mM ETA addition during exponential growth phase.
Name	Fragment	0 mM ETA	STDEV	1 mM ETA	STDEV
Alanine	232	0.211	0.0106	0.218	0.0103
Alanine	260	0.193	0.0107	0.215	0.0092
Glycine	144	0.217	0.0131	0.242	0.0152
Glycine	218	0.224	0.0112	0.235	0.0112
Glycine	246	0.221	0.0177	0.231	0.0176
Valine	260	0.196	0.0098	0.205	0.0198
Valine	288	0.192	0.0096	0.202	0.0196
Valine	302	0.211	0.0126	0.219	0.0123
Leucine	200	0.199	0.0011	0.209	0.0113
Leucine	274	0.191	0.0111	0.199	0.0134
Proline	184	0.117	0.0059	0.128	0.0059
Proline	258	0.117	0.0059	0.12	0.0099
Proline	286	0.126	0.0083	0.125	0.0094
Proline	328	0.132	0.0066	0.12	0.0126
Serine	288	0.224	0.0112	0.231	0.0112
Serine	302	0.228	0.0114	0.234	0.0114
Serine	362	0.225	0.0203	0.232	0.0203
Serine	390	0.226	0.0113	0.232	0.0113
Serine	432	0.224	0.0112	0.228	0.0112
Phenylalanine	234	0.211	0.0116	0.221	0.0105
Phenylalanine	302	0.211	0.0106	0.23	0.0105
Phenylalanine	308	0.213	0.0126	0.221	0.0107
Phenylalanine	336	0.212	0.0116	0.22	0.0106
Aspartate	302	0.177	0.0071	0.189	0.0071
Aspartate	316	0.174	0.0087	0.182	0.0087
Aspartate	390	0.168	0.0151	0.176	0.0152
Aspartate	418	0.171	0.0086	0.178	0.0086
Aspartate	460	0.172	0.0086	0.179	0.0096
Glutamate	302	0.169	0.0085	0.166	0.0097
Glutamate	330	0.166	0.0083	0.167	0.0126
Glutamate	404	0.166	0.0193	0.165	0.0083
Glutamate	432	0.164	0.0149	0.165	0.0058
Glutamate	474	0.165	0.0183	0.157	0.0083
Lysine	329	0.167	0.0084	0.163	0.0085
Lysine	431	0.171	0.0086	0.166	0.0089
Tyrosine	302	0.214	0.0207	0.233	0.0117
Tyrosine	364	0.215	0.0118	0.217	0.0118
Tyrosine	438	0.211	0.0154	0.215	0.0148
Tyrosine	466	0.212	0.0176	0.219	0.0121
The FL data were obtained in experiments with 20% [U-13C] and 80% unlabeled glucose.
